# Supplementary material for: The Anti-EMMPRIN Monoclonal Antibody hMR18-mAb Induces Tumor Dormancy and Inhibits the EMT Process in Human Carcinoma Cell Lines Co-Cultured with Macrophages
Source: Biomedicines. 2025 Nov 30;13(12):2950. doi: 10.3390/biomedicines13122950 (PMC12730406; doi:10.3390/biomedicines13122950)
Supplement: Supplementary file 1 [file biomedicines-13-02950-s001.zip]

Archive with 1 entries (1 files):
- biomedicines-3959068-supplementary.pdf
